# Supplementary material for: Transcriptional Regulation and Protein Localization of Zip10, Zip13 and Zip14 Transporters of Freshwater Teleost Yellow Catfish Pelteobagrus fulvidraco Following Zn Exposure in a Heterologous HEK293T Model
Source: Int J Mol Sci. 2022 Jul 21;23(14):8034. doi: 10.3390/ijms23148034 (PMC9321221; doi:10.3390/ijms23148034)
Supplement: Supplementary file 1 [file ijms-23-08034-s001.zip]

Archive with 1 entries (1 files):
- ijms-1733889-supplementary.pdf
